# Supplementary material for: Ductal adenocarcinoma of the prostate: A systematic review and meta‐analysis of incidence, presentation, prognosis, and management
Source: BJUI Compass. 2021 Jan 5;2(1):13–23. doi: 10.1002/bco2.60 (PMC8988764; doi:10.1002/bco2.60)
Supplement: Supplementary file 1 — Table S1 [file BCO2-2-13-s003.xlsx]

## Sheet: case reports
Citation	Name	City	Country	Year	Journal	No.of Cases (DAC/AAC)	Pure/Mixed DAC	Period Covered	Pathological Definition	Age	Diagnosis	GS	PSA	Extra-prostatic extension	Initial Px Metastasis	First Treatment	Post Tx Metastasis	Secondary Tx	Outcome	Study's Main Conclusion					Other Notes
67	Pratsinis	St Gallen	Switzerland	2020	Case Reports in Urology	1/0	Q	2006	Q	74	TUR	4+3=7	0.8	none	none	RP	vesicourethral anastomosis site tumour 14 y later	EBRT	Q	late recurrence of DAC
68	Khanduri	Lucknow	India	2019	Cureus	1/0	Q	Q	Q	55	TURP	5+4=9	12.4	Q	none	RP +ADT	none	none	Q	Q
69	Cakmak	Nisa	Turkey	2019	EuropeanUrology Supplements	1/0	Q	Q	Q	57	TUR	4+4=8	11	Q	none	RARP w/ PLND	Q	Q	2/12 postop no recurrence	DAC can present with haematuria and urinary obstruction
70	Merret	Melbourne	Australia	2018	Urology Case Reports	1/0	mixed	2017	Q	80	TURP	AAC: 3+4=7, DAC: 4+5=9	8.9	Bl neck, L SV, PV fat	none	Cystoprostatectomy, PLND, partial urethrectomy, urinary diversion	none	Q	6/12 post-op bloody penile discharge. Radical Penectomy. 7mm pure DAC in distal urethra with penile stromal invasion.	Complete urethrectomy advised					Q
71	Khan	Melbourne	Australia	2017	BMJ Case Reports	1/0	Initial-mixed, met-pure	Q	poorly differentiated prostatic adenocarinoma with ductal morphology	58	Q	3+4=7 (with tertiary elements 5)	9	Q	Q	RP w/ PLND.	Soft tissue DAC deep to L inf rectus and above pubic bone. (10y post RP)	BCR @ 6y postRP: RT. @3y post RT DAC mass on CT/MRI. Surgically excised.	4/12, 12/12 postop PSA undetectable	Rare wound site recurrence post RP.					2mm apical PSM at RP. Initial mixed, met pure.
72	Yadav	Jaipur	India	2017	Images in Clinical Urology	1/0	pure	Q	retroperitioneal serous cystadenocarcinoma-like appearance	75	FNA cytology (TRUS biopsy unsuccessful as cyst ruptured)	Q	>100	Q	none	ADT	none	Q	1/12 post ADT PSA 10, 4/12 post ADT PSA 0.03	Cystourethroscopic view and FNA unusually needed for Dx					ADT not RP
73	Wang	Toowoomba	Australia	2017	Joural of Clinical Urology	1/0	Q	Q	Q	66	TRUS	4+4=8	9.8	Q	none	RT w/ 18/12 ADT	Anterior bulbar urethra DAC lesion @ 4y and 5y post-1stTx	Lesion endoscopically excised	1st Tx: PSA<0.01. 2nd Tx: PSA remained 0.13 18/12 later, no more mets/recurrences	Penile mets rare, advocates non-aggressive approach					no focus on DUCTAL aspect
74	Washburn	Pennsylvania	US	2016	Human Pathology: Case Reports	1/0	mixed (10%DAC)	Q	cribriform or papillary carcinoma lined by tall pseudostratified columnar cells	63	Incidental biopsy of L iliac met. Confirmed on postmortem autopsy	5+4=9	not measured	Q	left iliac bone DAC	Pt expired from cerebral infarct before tx	Q	Q	none	Metastatic DAC can be difficult to attribute to Prostate because many other metastatic carcinomas have similar features. Always include Prostate in the differential!					DAC dxed due to inicdental finding of L iliac met
75	Ramasamy	Alor Setah	Malaysia	2016	BJU International	1/0	Q	Q	Q	44	Prostate Specimen	4+5=9	0.6	Q	Q	Cystoprostatectomy	none	Q	No recurrence/mets @15/12 post tx	Q					Cant find online.
76	Tavukcu	Istanbul	Turkey	2016	Urology Case Reports	1/0	mixed (55%DAC)	Q	Q	67	Prostate Specimen	Q	6.3	Q	none	RARP w/ adjv RT@12/12 postop	Gastric DAC met @40/12 postop. Also bone, pelvic lymph nodes, peritoneal mets.	ADT and chemo	Pt developed ileus during secondary chemo. Expired	Rare gastric met post RP					Q
77	Ji	Nanjing	China	2016	Oncology Letters	1/0	mixed (majority DAC)	2011	Q	55	TURP	5+4=9	0.27	Q	none	Total pelvic exenteration	None	Q	Pt progression free @40/12	Aggressive management stategy recommended					Q
78	Hayashi	Yokohama	Japan	2016	Case Reports in Oncology	1/0	mixed	Q	Q	73	Prostate Specimen	4+4=8	23.4	Q	none	RP w/ PLND.	Q	Q	No recurrence/mets @10/12 post tx	Rare case of DAC					Q
79	Kamiyama	Tohoku	Japan	2015	Tohoku Journal of Experimental Medicine	2/0	Q	Q	Q	59,69	TUPB	Q	Q	Q	none	ADT	brain, lung, bone, lymph mets	Gemcitabine+Cisplatin chemo (6courses)	Mets displayed partial response to chemo regime. No response to ADT	Gemcitabine+Cisplatin are recommended adjunct txs					Doxetacel is best chemo of AAC but ineffective for DAC. Abstract only
80	Fujiwara	Otsu	Japan	2015	Case Reports in Oncology	1/0	mixed (90%DAC)	Q	Q	68	Prostate Specimen	5+4=9	3.2	Q	none	Cystoprostatectomy	local recurrence and pelvic bone mets @17/12	RT+ADT attempted but ineffective. Docetaxel chemo @24/12 (10 courses)	3y postchemo complete response w/ mets disapppeared and PSA<0.05.	Docetaxel chemo effective tx for recurrent DAC					Contrast to above. Docetaxel good for DAC.
81	Hardie	Charleston, South Carolina	US	2014	Journal of the College of Physicians and Surgeons Pakistan	1/0	Q	Q	Q	74	Prostate Biopsy	5+4=9	26	Q	rectal wall invasion	EBRT w/ ADT, then RP	none	Q	Post-RT/ADT MRI revealed marked response, so RP and pelvic exoneration performed. 'excellent result'	Q					RT then RP.
82	Ogawa	Fukushima	Japan	2014	BMC Research Notes	1/0	Q	Q	Q	67	Prostate Specimen	Q	Q	Q	Q	Cystoprostatectomy w/ PLND, urethrectomy, partial penectomy and adjv Cisplatin chemo	Q	Q	6/12 postop no recurrence	Rare synchronous triple urogenital tumour (bladdder SCC, prostate DAC, penile SCC). HPV underlying cause?					HPV underlies rare synchronous triple urogenital tumour
83	Niwa	Saitama	Japan	2014	Images in Clinical Urology	1/0	Q	Q	cribriform or papillary carcinoma lined by tall pseudostratified columnar cells	65	TRUS	7	120.1	Q	Q	ADT	Q	Q	3/12 postADT PSA<0.5 and tumour size reduced	DAC mass extended to the retro vesical pouch					Retro vesical pouch DAC unusual
84	Linden-Castro	Benito Juarez	Mexico	2014	Case Reports in Urology	1/0	Q	Q	Q	64	TRUS	Q	9.3	Q	none	EBRT w/ ADT	Obturator lymph node and pelvic bone mets (castration resistant)	Abiraterone Acetate	14/12 postAA no shrinkage in mets but pt opiod free, feels well	Good clinical response to AA in castration resistant DAC case					Improvement purely symptomatic? No reduction in mets/PSA
85	Torricelli	Sao Paolo	Brazil	2014	BMJ Case Reports	1/0	30% DAC	Q	Q	65	Prostate Biopsy	4+3=7	3.5	Q	none	RARP w/ PLND	Q	Q	No evidence of disease, PSA undetectable @12/12	Successful RARP management of DAC					RARP success
86	Escarpa	Bibao	Spain	2013	Reports of Practical Oncology and Radiotherapy	1/0	DAC mixed with IDC	2011	Q	68	Prostate Specimen	4+4=8	19.6	Q	none	RP	Q	Q	PSA @9/12 postop was 0.4. BCR. So followed up w/ RT + ADT	ADT + RT recommended					RP unsuccessful.
87	Stajno	Warsaw	Poland	2013	Central European Journal of Urology	1/0	mixed (90% DAC)	Q	cribriform or papillary carcinoma lined by tall pseudostratified columnar cells	90	Prostate Specimen	3+4=7	100	Q	none	suprapubic transvesical adenomectomy	none	Q	9/12 postop no urinary obstruction/ haematuria obstruction	ADT/chemo/RT not recommended in view of advanced age					DAC obstructing urine outflow
88	Shaaban	Newark, New Jersey	US	2012	Journal of Cancer Research and Therapeutics	1/0	pure	Q	cribriform or papillary carcinoma lined by tall pseudostratified columnar cells	86	TURP	4+4=8	130	Q	acetabulum met and SIADH	TURP + ADT + palliative RT	Q	Q	BCR@3/12 post tx, palliative chemo, expired	paraneoplastic SIADH					px w/ hyponat
89	Anila	Kerala	India	2012	Gulf Journal of Oncology	1/0	Q	Q	Q	68	Prostate Specimen	Q	79	Q	none	RP	4y postRP bony+testicular mets	Q	Q	Rare DAC testicular met					Abstract only. No outcome data
90	Henderson-Jackson	Tampa	US	2012	Annals of Clinical and Laboratory Science	1/0	mixed	Q	cribriform or papillary carcinoma lined by tall pseudostratified columnar cells	61	Cystoprostate Specimen	4+4=8	18.1	Q	cystic perirectal mass	Cystoprostatectomy w/adjv ADT	Q	Q	8/12 post op PSA<0.01	FNA cytology of mass important pre-op					Q
91	Sfoungaristos	Athens	Greece	2011	Jounal of Medical Case Reports	1/0	Q	Q	Q	82	TURP	Q	3.7	Q	none	TURP+ADT	none	Q	12/12 post op PSA=0.1, asymptomatic	Aggressive management stategy recommended					Q
	Parada	Tarragona	Spain	2011	Case Reports in Urology	1/0	mixed w/ sarcomatoid carcinoma	2006	cribriform or papillary carcinoma lined by tall pseudostratified columnar cells	59	Prostate Specimen	Q	1.5	Q	none	retropubic adenomectomy w/HT	Q	RT + chemo	3y later disease progression, pt hospitalised	sarcomatoid carcinoma w/ DAC is rare and aggressive with poor prognosis					rare and severe sarcomatoid-ductal combo
92	Loghin	Targu-Mores	Romania	2011	Virchows Archiv	1/0	Q	Q	cribriform or papillary carcinoma lined by tall pseudostratified columnar cells	79	TURP immunohistochemical analysis	Q	Q	Q	Q	Q	Q	Q	Q	gross microscopic appearance suggested nephrogenic adenoma but immunohistochemical analysis revealed DAC					Abstract only, cant find online
93	Kumar	Ontario	Canada	2010	Canadian Urological Association Journal	1/0	Q	Q	endometriod features	56	Prostate Biopsy	8	3	Q	none	RARP w/ PLND w/ adjv RT+HT	4y post RP bladder DAC + pulm mets + BCR	12/12 docetaxel chemo	chemo reduced PSA from 1.6 to <0.03 but 9/12 after stopping chemo pt developed progressive disease, expired.	DAC tumour was responsive to docetaxel chemo					Chemo stopped after 12/12 due to periph neuropathy development.
94	Paterson	Glasgow	UK	2010	Clinical Oncology	1/0	Q	Q	Q	62	Prostate Biopsy	4+3=7	75.2	Q	none	EBRT w/ ADT	bone, pulm, hepatic, PLN mets	docetaxel chemo 9 cycles	BCR 2/12 after stopping chemo. R flank pain, hepatomegaly, dyspnoea. Expired.	DAC tumour was responsive to docetaxel chemo but response was not durable					Q
95	Jung	Incheon	S. Korea	2009	Korean Journal of Urology	1/0	Q	Q	endometriod features	85	TURP	6	2.5	Q	none	TURP+ADT	none	Q	11/12 post op PSA 0.01.	TURP + ADT treats DAC					Q
96	Tu	Stanford	US	2008	Nature Clinical Practice Urology	1/0	Q		large, pleomorphic cells forming papillae, complex glands, sheets and cords with individual cells invading the stroma	61	TURP	4+5=9	elevated'	Q	past hx of PCa txed with EBRT and ADT	TURP	multifocal bony mets	chemotherapy	ongoing observation.	AAC recurrance as DAC					Q
97	Lim	Singapore	Singapore	2007	Journal of Clinical Pathology	1/0	80% pure	Q	papillary and cribriform architecture lined by cells with hyperchromatic stratified nuclei	60	TRUS	Q	4.4	Q	none	RARP	Q	Q	BCR but no timeframe	Thyroid Transcription Factor 1 expressed by DAC					Q
98	Izumi	Sagamihara	Japan	2007	Acta Urologica Japonica	1/0	Q	1998	Q	66	Prostate Specimen	Q	6.9	Q	none	TURP, then ADT, then RP	5y post RP prostatic bed peritoneal ductal met.	RT	Each tx reduced PSA temporarily. RT reduced PSA to 0.2 with 1 year of tx.	Q					Review of prostate specimen revealed positive capsular penetration and positive surgical margins
99	Kato	Nagoya	Japan	2007	International Journal of Urology	1/0	L lobe DAC, R lobe AAC	Q	CA19-9 positive DAC	59	transperoneal prostate biopsy	Q	3.9	Q	Q	RP	bony and rectal mets	cisplatin chemo	CA19-9 recurrence and local recurrence of DAC tumour post-RP. Cisplatin chemo reduced size of mets and relieved symptoms.	DAC is CA19-9 positve. Could be good marker of DC recurrence?					CA19-9
100	Sato	Ishikawa	Japan	2006	Virchows Archiv	1/0	Q	Q	bland cytological and structural atypia mimicking villous adenoma	73	TRUS	Q	normal	Q	Q	Hormonal therapy	Q	none	no recurrence at 1 yr post tx	DAC should be in the differential for papillary tumours					Q
101	Green	Texas	US	2006	Urology	1/0	Q	Q	Q	74	TRUS and TURP	Q	2.4	Q	none	RT	anterior urethra met 5y post RT	ADT	12/12 post ADT PSA 0.08	Suspect rare ant. Urethra mets develop from intrumentation during prostate resection. Advise local resection followed by ADT for these pts.					Q
102	Suzuki	Takarazuka	Japan	2006	Acta Urologica Japonica	1/0	mixed	Q	penile met featured pagetoid cells and DAC cells	75	Prostate Specimen	Q	Q	Q	none	Cystoprostatectomy	penile met 4 yr post op	radical penectomy	9/12 post penectomy no BCR or mets	Q					no adjuvant theapy given
103	Alrahwan	Houston	US	2006	Acta Cytologica	1/0	Q	Q	Q	85	FNA	Q	Q	Q	large dectructive pelvic bone lesion w/ soft tissue extension	ADT and RT	none	Q	2/52 post tx PSA dropped markedly and hip pain alleviated	DAC met difficult to dx without good clinical hx					Pt had prostatectomy 30y ago for uncertain pathology.
104	Yamashita	Hachinohe	Japan	2005	Acta Urologica Japonica	1/0	DAC mixed with papillary	Q	pure papillary adenocarcinoma with ductal features	68	TRUS	Q	11.9	Q	none	RP	none	Q	Q	Q					no outcome data
105	Tulunay	Ankara	Turkey	2004	International Journal of Urology	1/0	pure	Q	Bcl-2 positive DAC	90	TURP	Q	normal	Q	none	TURP	none	Q	no recurrence 3y post op	Q					Q
	Pacchioni	Turin	Italy	2004	International Journal of Surgical Pathology	1/0	90% DAC w/ urothelial carcinoma (10%)	Q	Q	84	TURP	Q	8	Q	none	ADT	none	Q	no recurrence 1yr post tx	when 2 tumour types are mixed the tx plan should prioritise the more extensively represented type over the more aggressive type					Q
106	Iguchi	Osaka	Japan	2003	BJU International	1/0	Q	Q	Q	60	Needle biopsy	Q	6.1	Q	none	HT, Cystoprostatectomy, RT	pelvic node mets	Chemo (5-fluorouracil + cisplatin) for 5/52	12/12 post chemo no BCR and mets gone	chemo better than HT, RP, RT					Q
	Mai	Ottawa	Canada	2002	Applied Immunohistochemistry and Molecular Morphology	3/0	DAC mixed with urothelial carcinoma	1984-1993	Q	Q	Prostate Specimen	Q	Q	Q	Q	RP	Q	Q	all 3 pts expired within 1 yr post RP	Urothelial Ca associated with higher stage DAC					Q
107	Matsui	Kurashiki	Japan	2002	International Journal of Urology	1/0	Q	2000	multilocular cystic lesions	75	TUPB and TRUS	Q	38.4	Q	none	HT	none	Q	10/12 after HT PSA < 0.09	Resection of multilocular cysts difficult. HT better.					Q
	Ohyama	Sendai	Japan	2001	International Journal of Urology	1/0	DAC mixed with urothelial carcinoma	Q	Q	71	Prostate Specimen	Q	5.2	Q	none	chemo then RP	none	Q	14/12 post RP pt has no BCR	Q					Q
108	Rubinowicz	Miami	US	2000	Journal of Urology	1/0	Q	Q	Q	Q	TRUS	4+5=9	Q	Q	none	RP	Q	Q	Q	unusual px of DAC with hemospermia					Q
109	Vandersteen	Iowa	US	1997	Diagnostic Cytopathology	1/0	Q	Q	endometriod features	44	Needle biopsy	Q	20.5	Q	PLN	RP w/ PLND.	vertebral + pelvic mets 1/12 post op	ADT	6/12 post ADT widespread bony mets w/ hormone resistance. Given Suramin (phase3 trial)	Q					Q
110	Elgamal	Leuven	Belgium	1994	Urology	1/0	Q	Q	endometriod features	83	TURP	Q	normal	Q	Q	TURP	none	Q	6/12 post TURP no recurrence + asymptomatic	Recommend conservative mx					Q
111	Daugherty	Rochester	US	1992	Urology	1/0	Q	1986	endometriod carcinoma	69	Prostate Specimen	6	<0.2	Q	none	RP	recurrence 1yr post RP	RT	3 yr post RT pt voiding well + asymptomatic	Q					Q
112	Kullu	Istanbul	Turkey	1991	International Urology and Nephrology	2/0	Q	Q	papillary carcinoma	75, 70	TURP, TURP	Q	normal, 1.2	Q	none, pulm+bone mets	HT, TURP	none	Q	15/12 post tx no evidence of neoplasm, 18/12 post TURP no new mets-stabilised	Q					Q
113	Odom	San Francisco	US	1988	Urology	1/0	Q	Q	Q	62	Prostate Biopsy	Q	Q	none	Q	RP	none	Q	9/12 post RP no recurrence	DAC responds to tx similarly to AAC					Q
114	Das	Walnut Creek, California	US	1986	Urology	2/0	mixed	Q	endometriod carcinoma	67, 62	TURP, prostate biopsy	Q	Q	Q	Q	Pt1: RT, Pt2: RPw/PLND	none	Q	3y post tx both pts disease free	Believe endometriod carcinoma of the prostate will not respond to ADT					Q
115	Cia	Campinas	Brazil	1981	Urology	1/0	mixed	Q	Q	73	Q	Q	Q	none	Q	RP	epididymal mets	Q	Q	Rare epididymal mets					No outcome data
116	Kauder	Minneapolis	US	1977	Urology	1/0	pure	Q	Q	80	TUR	Q	Q	Q	Q	TUR	Q	Q	18/12 post tx local recurrence occurred	Recommend local excision withour ADT					Q
117	Novicki	Texas	US	1976	The Journal of Urology	1/0	mixed	Q	Q	Q	Q	Q	Q	Q	Q	RT	bulbous urethra TCC	Q	8/12 post RT bulbous urethra TCC met	Q					Q
118	Scott	Los Angeles	US	1976	Urology	1/0	mixed	Q	Q	73	TURP	Q	Q	Q	Q	TURP	none	Q	2yr post tx no recurrence	Q					Q
119	Merchant Jr	Tucson, Arizona	US	1976	Urology	1/0	Q	Q	Q	79	TURP	Q	Q	Q	Q	TURP	bony mets	RT	8/12 post RT pt no further recurrence	Q					Q
120	Young	San Francisco	US	1973	Cancer	1/0	Q	Q	Q	75	TURP	Q	Q	Q	Q	TURP w/ orchiectomy	Q	Q	6/12 post orchiectomy no recurrence	Tumour responsive to hormonal manipulation					Q
2	Melicow	Columbia	US	1967	Cancer	1/0	Q	Q	Q	Q	Q	Q	Q	Q	Q	Q	Q	Q	Q	Q					Cant find online. Must find full text. FIRST reported case
						64/0
	Abreviations
	PLND-pelvic lymph node dissection
	PCSS-prostate cancer specific survival
	TRUS-transrectal ultrasound guided prostate biopsy
	PCSD-prostate cancer specific death
	EPE-extra prostatic extension
	Q- searched for data but not found

## Sheet: case series
Citation	Name	City	Country	Year	Journal	No.of Cases (DAC/AAC)	Pure/Mixed DAC	Period Covered	Incidence	Prevalence	Age Median	Age Average	PSA (median unless otherwise stated)	Diagnosis	T stage	N stage	M stage	Initial Treatment		Salvage Tx	Post Tx Metastasis	PSA Relapse	PCSS	OS
42	Iakymenko	Miami	US	2019	Urology	128/1141	Q	2014-2019	128/1141	Q	Q	Q	Q	Prostate Specimen	Q	Q	Q	RP		Q	Q	Q	Q	Q
35	Wu	Sichuan	China	2019	The Prostate	35/634	Q	2012-2018	Q	Q	Q	Q	Q	Q	Q	Q	all de novo mPCa	ADT		Q	Q	Q	Q	not worse than mAAC
52	Knipper	Hamburg	Germany	2019	Clinical Genitourinary Cancer	581/489296	Q	2004-2015	581/489296	Q	67	Q	Q	Q	Q	Q	79/581 M1	RP (253/502), RT (61/502)		Q	Q	Q	DAC vs AAC @ 10y: 82% vs 88%	Q
51	Harkin	Melbourne	Australia	2019	BJU International	68/72	Q	2007-2017	Q	Q	Q	Q	Q	Prostate Specimen	DAC median pt3a, AAC median pT2	Q	Q	RP		Q	Q	DAC vs AAC @ 5y: 14/67 vs 19/71	Q	Q
38	Bergamin	Sydney	Australia	2019	Clinical Oncology	27/0	9/18	2000-2015	Q	Q	75	Q	Q	Needle biopsy	T1 (5), T2 (13), T3 (8), T4 (1)	3/27	Q	RT		Q	5/27	Q	Q	Q
24	Au	Vancouver	Canada	2019	Annals of Diagnostic Pathology	45/428	1/30	2008-2018	Q	Q	71	Q	Q	Needle biopsy (16), TURP (10), RP specimen (19)	Q	Q	Q	RP 31/45		Q	Q	Q	Q	Q
37	Francavilla	Brescia	Italy	2018	Journal of Urology	71/0	17/56	1997-2016	71/8470	Q	66	Q	10	Q	Q	Q	M0	Surgery only (21), Surgery+RT (27), RT only (23)		none	none	Q	Q	OS@60+120/12: surgery-86%+70%, surg+RT-100%+92%, RT-65%+45%. OS@60/12 for pure DAC: 34%, 100%.
121	Chandra	Melbourne	Australia	2018	BJU International	68/72	gradient	2007-2017	Q	Q	Q	Q	Q	Q	Q	Q	Q	RP		Q	Q	55% BCR (AAC-38%)	Q	Q
50	Jang	Seoul	S. Korea	2017	Journal of Urology	101/2547	gradient	2005-2014	101/2648	Q	Q	Q	Q	Q	Q	Q	Q	RP		Q	Q	BCR soonest in >30%DAC then <30%DAC then AAC. See paper for graph	Q	Q
40	Wu	Fujian	China	2017	Oncotarget	511/3303	Q	2004-2013	511/3814	Q	Q	Q	Q	Q	T3-20% (aac-14%), T4-22% (aac-4%)	LN+ 66% (aac-65%)	13.5% (aac-1.4%)	DAC vs AAC: RP-46%vs75%, adjuvant RT-27%vs15%		Q	13.5%DAC, 1.4%AAC	Q	DAC vs AAC: 5y PCSS-72%vs93%	Q
60	Zhi	Los Angeles	US	2017	International Journal of Radiation Oncology Biology Physics	31/0	11/20	2002-2014	Q	Q	66	Q	6.7	Q	T1c (15), T2c (15)	Q	M0	RP (25), RT (6) (3/6 had adjv ADT)		Q	2/31	BCR: 48% @10y	10y PCSS: 86%	10y OS:86%.
53	Zargar	Melbourne	Australia	2016	BJU International	12/2288	Q	2004-2015	12/2288	Q	70	Q	7.8	Q	Q	Q	Q	RP		Q	Q	Q	Q	Q
54	Mathur	Adelaide	Australia	2016	BJU International	54/8590	Q	1998-2013	54/9946	Q	73	Q	9.5	Q	Q	Q	Q	RP-21%, RT-20%, ADT-13%		Q	Q	BCR @ 25/12 in 3.7%	91% @25/12	70% @25/12
61	Bergamin	Sydney	Australia	2016	Journal of Medical Imaging and Radiation Oncology	27/0	11/16	2000-2015	Q	Q	75	Q	9.6	Q	Q	Q	M0	EBRT (21/27 had adjv ADT for 7mths)		Q	2/27 lung mets, 1/27 bone mets @38/12	BCR@38/12 in 14.8%	96% @38/12	Q
10	Packiam	Chicago	US	2015	Urology	1328/715635 (86648 matched)	pure	1998-2011	1328/716963	Q	Q	Q	10.3 (mean)	Q	cT1 (63%), cT2 (31%), cT3 (6%), cT4 (0.4%). pT1 (0.2%), pT2 (55.3%), pT3 (36.6%), pT4(2.2%)	N0	M0	RP only: 48.9% (aac-29.7%), RT only: 23.3% (45.6%), RP+RT: 4.6% (aac-6.1%), No local therapy: 23.2% (aac-18.6%)		Q	Q	Q	Q	5y OS: 75% (77% AAC)
79	Kamiyama	Tohoku	Japan	2015	Tohoku Journal of Experimental Medicine	2/0	Q	Q	Q	Q	Q	Q	Q	TUPB	Q	Q	Q	ADT		cisplatin chemo	brain, lung, bone LNs	Q	Q	Q
55	Kim	Seoul	S. Korea	2015	Journal of Korean Medical Science	29/3980 (116 matched)	5/24	Q	33/3980	Q	Q	67	14.7 (mean)	Q	cT1c (16), cT2(6),cT3(7)		Q	RP		Q	Q	BCR in 34.4% (aac BCR-16.6%) @2yrs	Q	Q
32	Ellis	Baltimore	US	2015	American Journal of Surgical pathology	8/0	Q	1993-2013	Q	Q	76	74	Q	Q	Q	Q	all penile mets	RT		ADT	7/8 penile DAC mets, 1/8 penile AAC met	Q	Q	Q
21	Gulavita	Ottawa	Canada	2015	Journal of the Canadian Urological Association	18/0	>10% DAC	2008-2014	46/1127	Q	65.5	63	12.9 (mean)	TRUS (2) and Prostate Specimen (16)	T2a (2), T2c (7), T3a (7), T3b (2)	Q	Q	RP		Q	Q	Q	Q	Q
62	Coffey	Ottawa	Canada	2015	Journal of Magnetic Resonance Imaging	8/30	Q	2012-2014	Q	Q	Q	60	5.2	Q	Q	Q	Q	RP		Q	Q	Q	Q	Q
23	Seipel	Brisbane	Australia	2014	Histopathology	21	Q	Q	69/1051	Q	Q	Q	Q	Q	Q	Q	Q	20 uropathologists blinded and asked to examine 21 photomicrographs		Q	Q	Q	Q	Q
122	Fedorina	Samara	Russia	2014	Virchows Archiv	46	8/38	2009-2013	Q	Q	Q	Q	Q	Needle biopsy	Q	Q	Q	Compared postRP prostate specimen report to preRP needle biopsy report		Q	Q	Q	Q	Q
63	Schieda	Ottawa	Canada	2014	European Radiology	11/0	>50% DAC	2009-2012	Q	Q	Q	65	6 (mean)	Q	Q	Q	Q	PreRP DAC MRIs compared to GS6, 7or8, 9 AAC MRIs		Q	Q	Q	Q	Q
123	Kan	Kowloon	Hong Kong	2014	International Urology and Nephrology	19/0	Q	1995-2009	Q	Q	Q	72	13/19 PSAs found: all >4	TURP (8/19), TRUS (6/19), TUR Bl nk grwth (2/19), Cystoprostatectomy specimen (2/19), Rectal biopsy (1/19)	Q	Q	bone mets (4/19), rectal invasion (3/19)	RP (4), ADT (6), palliative care (6), RCP (2), Watchful wait (1)		Q	Q	2/4 RP cases had BCR @18/12. Other 2/4 RP cases no BCR @6yrs post RP	Q	Q
18	Sathiyamoorthy	Baltimore	US	2013	Acta Cytologica	7/0	Q	Q	Q	Q	68	Q	Q	Q	Q	Q	Q	RP+RT+ADT (3), TURP+RT+ADT (2), RT+ADT (2)		Q	Q	Q	Q	Q
124	Sha	Shanghai	China	2013	OncoTargets and Therapy	7/0	3/4	2005-2010	Q	Q	Q	76	Normal<4 (4/7), 9.2 (1/7), >10 (2/7)	Prostate Specimen (4/7), Prostate Biopsy (3/7)	Q	Q	bony mets (2/7)	RP (1/7), medical castration (1/7), ADT (2/7), TURP (3/7)		Q	none	BCR @15-67/12 is 0%	PCSS:100% @ 15-67/12.	OS:86%
12	Seipel	Stockholm	Sweden	2013	Virchows Archiv	86	2/84	1998-2015	Q	Q	Q	64	8.2 (mean)	Q	T1c (40.7%), T2 (56.9%), T3c (1.2%)	Q	Q	RP		Q	Q	5y BCR: 32% (25%AAC)	Q	Q
29	Tarjan	Falun	Sweden	2012	Scandinavian Journal of Urology and Nephrology	13/97	Q	2000-2006	13/110	Q	Q	63	9	Prostate Specimen	pT1 (8%), pT2 (8%), pT3a+b (61%), pT3c (15%), pT4a (8%)	Q	Q	All had RP. +RT(6/13), +HT(4/13), +TAB(3/13), +chemo (1/13)		Q	locoregional LN mets: 15% (aac-0%), distant mets: 23% (aac-0%)	BCR @5y: 62% (aac-11%)	92% (aac-100%) @5y	92% (aac-97%) @5y
9	Meeks	Chicago	US	2012	BJU International	693/737262	Q	1970-2007	693/737955	Q	71	Q	6.2	Q	cT1a/b (4.8%), cT1c (9.9%), cT2 (38%), >/=cT3 (47%)	LN+ 3% (aac-1.8%)	11% (aac-4%)	RP: 168, TURP: 56, channel TURP: 25, XRT: 78, XRT+brachy: 13, brachy: 9		Q	DAC: 12%, AAC: 4%	Q	88% (aac-96%)	OS: 73% (aac-83%)
48	Amin	Baltimore	US	2011	American Journal of Surgical Pathology	93/	<10%,10%,<50%,50%	1995-2008	93/18552	Q	Q	58	7.7 (mean)	TURP (9/23), UB (14/23)	Q	LN+ 5.3% (aac-2.4%)	Q	RP		Q	Q	No sig diff in BCR between DAC and AAC	Q	Q
64	Aydin	Cleveland	US	2010	BJU International	23/0	23/0	1994-2008	Q	Q	Q	68	12.5 (mean)	TUPB (14/23) TURP (9/23)	Q	LN+ 2/12	Q	RP: (12/23), TURP (5/23)		Q	Q	Q	Q	Q
17	Lee	Baltimore	US	2010	Pathology	10/0	Q	1987-2009	Q	Q	77.5	72	Q	Needle biopsy (3), TURP (3), Prost urethra biop (2), RP specimen (2)	Q	Q	Q	Q		Q	Q	Q	Q	Q
49	Samaratunga	Brisbane	Australia	2010	Human Pathology	34/234	Q	2004	34/268	Q	Q	60	8.4	Prostate Specimen	pT2 (26.5%), pT3 (73.5%)	N0	M0	RP		Q	Q	Q	Q	Q
7	Morgan	Seattle	US	2010	Journal of Urology	371/442881	Q	1996-2006	371/443252	Q	Q	Q	DAC 30% lower than AAC	Q	Q	Q	13% (4% AAC)	Q		Q	Q	Q	Local DAC cases: PCSS worse than AAC. DAC cases with distant mets at px: no diff in PCSS vs AAC.	Q
8	Kendal	Ottawa	Canada	2010	Canadian Journal of Urology	642/450743	Q	1988-2003	642/451385	Q	Q	Q	Q	Q	Q	Q	DAC>AAC	Q		Q	Q		Q	OS: DAC=AAC
36	Igdem	Istanbul	Turkey	2010	Onkologie	31/0	15/16	1980-2007	Q	Q	69	Q	Missing (7). <4 (6), >4 (18)	TRUS (12), RP (10), TURP (6), Cystoscopy (1), TURbiopsy (1), Cystoscopybiopsy (1)	Q	Q	Q	RT (14), RP (16), ADT (1)		RT (3) chemo (1)	2 pure and 2 mixed developed bone mets	BCR@5yrs: RT group 14.3%, RP group 19%	PCSS@5yrs: RT-93%, RP- 88%	OS@5yrs: RT- 64%, RP-81%.
125	Menendez	Q	Spain	2010	Virchows Archiv	4/67	20%, 25%, 40%, 70%	2005-2009	Q	Q	61.5	60.5	Q	Q			Q	RP		Q	Q
47	Tu	Houston	US	2009	Cancer	108/13017	25/50 (RP group)	2000-2007	108/13125	Q	60	Q	Q	Prostate Specimen (60/76 RPgroup), Prostate Biopsy (16/76)	PURE: cT2 (75%), cT3 (25%). pT2 (28%), pT3 (60%), pT4 (12%). MIXED: cT2 (71%), cT3 (25%), cT4 (4%). pT2 (35%), pT3 (58%), pT4 (6%).	LN+ 15%	M0	RP (76), RT (32)		XRT 20/37 (54%)	distant mets in 27/76	BCR @5y: 17%. Time to BCR- 3y for pure vs 5y for mixed		Pure VS Mixed: OS-14y vs 9y
31	Leibovici	Houston	US	2009	European Urology	154/0	Q	2000-2007	Q	Q	Q	Q	Q	Q	Q	Q	46/154	RP (76), RT (32)		Q	distant mets in 79/154. bone(60), lung(31), liver(9), brain(8), peritoneal (6), penis (2), kidney spleen skin (1)	Q	PCSS: RP-98/12, RT-61/12	Q
20	Orihuela	Galveston, Texas	US	2008	Urologic Oncology	17/0	Q	1990-2005	Q	Q	Q	68	5.6	needle biopsy (12), prostate biopsy (5)	cT1b (27%), cT1c (13%), cT2b (33%), cT2c (7%), cT3 (13%), cT4(7%)	LN+ 20%	6/15 distant mets. Peritoneal (1)	Localised cases (11): RT+HT (7), RT (2), RP (2). Met cases (6): HT (6, 2/6 +XRT)		taxol+carboplatin chemo+resection for mets, ADT for local progression	2/11: (1-brain mets, 1-lung+peritoneal mets)	Localised disease group: BCR 33% @ 3.6yrs. Metastatic disease group: BCR 0% @ 2.3 yrs	PCSS: 94% @2.4ys	OS: 88% @ 2.4ys
65	Tavora	Baltimore	US	2008	American Journal of Surgical pathology	28/0	Q	1999-2007	Q	Q	Q	68	5.9 (mean)	Needle biopsy	pT2 (8/9) pT3a (1/9)	N0	M0	RP(9), HT(7), RT(5), cryotherapy (1)		Q	Q	Q	Q	Q
56	Eade	Philadelphia	US	2007	Cancer	6/0	3/3	1890-2006	6/4521	Q	71.5	72	1.7-100	Q	cT1b (1/6), cT2 (4/6), pT3 (1/6)	Q	Q	EBRT+ADT		RT+ADT	2/6	BCR in 17%	PCSS: 67%	OS: 67%
14	Mai	Ottawa	Canada	2002	Applied Immunohistochemistry and Molecular Morphology	3/0	DAC mixed with urothelial carcinoma	1984-1993	Q	Q	Q	Q	Q	Prostate Specimen	Q	Q	Q	RP		Q	Q	Q	Q	Q
33	Tu	Houston	US	2002	Cancer	7/1	Q	1977-1997	Q	Q	65	61.5	Q	Q	Q	Q	Q	Q		ADT	Penile/Testes mets	Q	Q	Median OS: 66/12 post ADT
126	Watanabe	Tokyo	Japan	2000	Acta Urologica Japonica	3/0	Q	Q	Q	Q	Q	Q	Q	TUPB	Q	Q	Q	ADT+ TURP (pt1), RT (pt2), cystoprostatectomy (pt3)		Q	Q	Q	Q	Q
57	Bock	Rochester	US	1999	American Journal of Surgical Pathology	17/321	0/17	1992-1994	17/338	Q	Q	64	Q	Q	Q	Q	Q	Q		Q	Q	Q	Q	Q
66	Brinker	Baltimore	US	1999	American Journal of Surgical Pathology	58/0	28/30	Q	Q	Q	Q	69	7.9	Needle biopsy			6/58	RP (20/58)		Q	Q	BCR in RP group @2yrs: 34%	Q	Q
127	Oxley	Bristol	UK	1998	British Journal of Urology	12/0	6/6	1982-1996	Q	Q	76	70	elevated	TURP (11/12) Prostate Specimen (1/12)	Q	Q	skeletal mets in 4/8	HT (11/12), RP (1/12)		ADT	distant mets (11/12)	Q	42% @8ys	8% @8ys
128	Millar	Edinburgh	UK	1996	Histopathology	16/0	8/8	Q	Q	Q	72	72	normal-raised	TURP	Q	Q	Q	HT		Q	Q	Q	Pure DAC PCSS: 63%, mixed PCSS: 88%	Pure DAC OS: 63%, mixed OS: 75%
58	Lee	Iowa	US	1994	Journal of Surgical Oncology	6/1576	Q	1979-1992	6/1582	Q	79.5	78	Q	Q	B1 (5/6), B2 (1/6)	Q	Q	TURP only (4/6), TURP+orchiectomy (1/6), RP+orchietomy (1/6)		Q	Q	Q	PCSS@ 3-13y f/up: 5/6	OS @ 3-13y f/up: 5/6
59	Christensen	Baltimore	US	1991	Cancer	15/0	Q	Q	15/750	Q	Q	63	elevated	Q	A2 (1) B1 (5), B2 (7)	LN+ 27%	Q	RP		Q	2/15 mets. 1 bone met, 1 pulm met	local recurrence in 40%	Q	Q
114	Das	Walnut Creek, California	US	1986	Urology	2/0	mixed	Q	Q	Q	Q	Q	Q	TURP	Q	Q	Q	Pt1: RT, Pt2: RPw/PLND		Q	Q	Q	Q	Q
129	Lemberger	Nottingham	UK	1984	British Journal of Urology	39/124	Q	Q	Q	Q	Q	Q	Q	Q			Q	HT		Q	Q			Response to HT similar to AAC pts
39	Melicow	Columbia	US	1971	The Journal of Urology	5/0	Q	Q	Q	Q	Q	Q	Q	Q			Q	Q		Q	Q			Q
						5847/2872872
	Abreviations
	PLND-pelvic lymph node dissection
	PCSS-prostate cancer specific survival
	TRUS-transrectal ultrasound guided prostate biopsy
	PCSD-prostate cancer specific death
	EPE-extra prostatic extension
	Q- searched for data but not found
