# Supplementary material for: Ductal adenocarcinoma of the prostate: A systematic review and meta‐analysis of incidence, presentation, prognosis, and management
Source: BJUI Compass. 2021 Jan 5;2(1):13–23. doi: 10.1002/bco2.60 (PMC8988764; doi:10.1002/bco2.60)
Supplement: Supplementary file 4 — Table S3 [file BCO2-2-13-s001.xlsx]

## Sheet: Sheet1
Study	Confounding Bias	Selection Bias	Exposure classification Bias	Departure from exposure Bias	Missing data Bias	Outcome measurement Bias	Selection of reported result Bias	Overall Bias
Wu 2017	Moderate (a)	Moderate (d)	Moderate (e)	Low	Low	Low	Serious (f)	Serious
Packiam 2015	Moderate (a)	Low	Moderate (b)	Low	Low	Low	Serious (c)	Serious
Kim 2015	Low	Low	Low	Low	Low	Low	Low	Low
Tarjan 2012	Low	Low	Low	Low	Low	Low	Low	Low
Meeks 2012	Moderate (a)	Low	Moderate (e)	Low	Low	Low	Low	Moderate
Amin 2011	Low	Low	Low	Low	Low	Low	Low	Low
Morgan 2010	Moderate (a)	Low	Moderate (e)	Low	Low	Low	Low	Moderate
Notes
(a) some time varying confounders (eg; comorbidities) are present and not adequately controlled for
(b) exposure status may have been defined from TRUS biopsy
(c) OS reported for specific subgroups separately. No overall OS for comparator.
(d) continuous case selection is not explicitly stated
(e) no pathological specimens available for review by authors
(f) may have presented high gleason score sub group data for N status outcome in control AAC
